# Supplementary material for: Synthesis of Temperature Sensing Nitrogen-Doped Carbon Dots and Their Application in Fluorescent Ink
Source: Molecules. 2023 Sep 14;28(18):6607. doi: 10.3390/molecules28186607 (PMC10536200; doi:10.3390/molecules28186607)
Supplement: Supplementary file 1 [file molecules-28-06607-s001.zip]

Archive with 1 entries (1 files):
- molecules-2553305-supplementary.pdf
